# Supplementary material for: PNO1 inhibits autophagy-mediated ferroptosis by GSH metabolic reprogramming in hepatocellular carcinoma
Source: Cell Death Dis. 2022 Nov 29;13(11):1010. doi: 10.1038/s41419-022-05448-7 (PMC9709074; doi:10.1038/s41419-022-05448-7)
Supplement: Supplementary file 5 — Source data [file 41419_2022_5448_MOESM5_ESM.xlsx]

## Sheet: Figure1
Figure1A
						Kegg	Map ID	Map Name	#Diff	P Value	FDR	Over/Under	DiffSeqs
							ko04610	Complement and coagulation cascades	17	3.11865e-15	0.388218	Over	P02748 P01008 Q96IY4 P00734 P00488 P01024 P08174 P02679 P12259 P01023 P15529 P04004 Q03405 P0C0L4 P07204 P13987 P00747
							ko04216	Ferroptosis	10	4.87086e-05	0.106131	Over	P02787 Q15043 P02792 P36969 P02786 Q13772 Q9UPY5 P02794 P33121 Q96F10
							ko05332	Graft-versus-host disease	4	0.000262168	0.331975	Over	P01583 P04439 P10321 P01889
							ko04514	Cell adhesion molecules (CAMs)	9	0.000296235	0.957378	Over	P13611 P05362 P04439 P05556 P31431 O95297 P10321 P01889 O15551
							ko04218	Cellular senescence	17	0.000404739	0.393335	Over	P01583 Q00534 P06400 P14635 P36897 P04439 P20248 P62140 P30281 P10321 Q12778 P01889 Q16254 Q13501 O14757 O95067 P52564
							ko04115	p53 signaling pathway	10	0.00043323	0.826173	Over	Q00534 P31350 P07996 P14635 Q96FX8 P30281 Q9NYZ3 O14757 O95067 P31947
							ko04110	Cell cycle	17	0.000635653	0.106131	Over	Q14186 Q00534 P53350 P06400 P14635 Q13257 O43683 P20248 P30281 O95997 Q9Y5N6 Q8WVM7 Q16254 O14757 P33981 O95067 P31947
							ko04145	Phagosome	15	0.000680307	1	Over	P01024 P07996 P04439 P05556 P78380 P02786 P10321 P11279 P01889 Q8WTV0 P60468 Q93050 Q96NA2 P29475 Q71U36
							ko04940	Type I diabetes mellitus	4	0.00073238	0.835903	Over	P01583 P04439 P10321 P01889
							ko05320	Autoimmune thyroid disease	4	0.00073238	9.85492e-13	Over	P04439 P01215 P10321 P01889
							ko00531	Glycosaminoglycan degradation	4	0.00159164	0.307166	Over	P34059 P06865 P15586 P07686
							ko03010	Ribosome	2	0.00185432	0.843442	Under	Q9Y3D5 Q969Q0
							ko04979	Cholesterol metabolism	7	0.00192266	0.388218	Over	P02649 P02647 P04114 P02749 Q8WTV0 Q8NBP7 P61916
							ko04918	Thyroid hormone synthesis	8	0.00199904	0.0228168	Over	P02768 P11021 P05026 P01215 P14625 P13667 P07203 P22694
							ko04142	Lysosome	14	0.00237258	0.0451211	Over	P08962 P11279 Q15012 P56377 P34059 Q93050 P06865 P15586 P10619 P61916 Q99519 Q13510 P07686 O14773
							ko05144	Malaria	4	0.00497404	0.975172	Over	P05362 P69905 P07996 P14210
							ko05150	Staphylococcus aureus infection	5	0.00500612	1	Over	P01024 P05362 P02679 P0C0L4 P00747
							ko05330	Allograft rejection	3	0.00570163	1	Over	P04439 P10321 P01889
							ko04640	Hematopoietic cell lineage	5	0.00698096	1	Over	P11836 P01583 P08174 P13987 P02786
							ko04978	Mineral absorption	5	0.00698096	0.175031	Over	P04732 P02787 P02792 P05026 P02794
							ko04976	Bile secretion	6	0.00730142	0.197278	Over	Q96RI1 P21439 P05026 O15439 Q8WTV0 P22694
							ko04933	AGE-RAGE signaling pathway in diabetic complications	9	0.00738888	0.258618	Over	P01583 P05362 P05412 P29400 P36897 P07204 P02751 Q12778 P51692
							ko04512	ECM-receptor interaction	7	0.0103252	0.353742	Over	P07996 P04004 P29400 P02751 P05556 P31431 O75330
							ko04080	Neuroactive ligand-receptor interaction	4	0.0113194	0.0451211	Over	P00734 P01024 P01215 P00747
							ko03040	Spliceosome	3	0.0126839	1	Under	P17844 P41223 Q13247
							ko05166	Human T-cell leukemia virus 1 infection	17	0.0131855	0.106131	Over	P05362 P06400 P05412 P36897 P04439 Q13257 Q00653 P61769 P20248 P30281 P10321 O95997 P01889 O14757 O95067 P51692 P22694
							ko03320	PPAR signaling pathway	7	0.0149551	1	Over	P02647 P78380 O14975 Q99541 P33121 P48163 P05413
							ko04975	Fat digestion and absorption	3	0.0174803	0.539233	Over	P02647 P04114 Q8WTV0
							ko00680	Methane metabolism	5	0.0202291	0.726219	Over	P34896 P13929 P09972 Q9NR19 P09104
							ko01523	Antifolate resistance	5	0.0250989	0.586972	Over	O15439 P04818 P34896 Q92820 P15328
							ko05203	Viral carcinogenesis	17	0.0254518	0.2765	Over	P01024 Q00534 P06400 P05412 P04439 Q00653 P20248 P30281 P10321 P01889 O14757 P58876 P51692 P23497 O60814 P22694 Q9Y6U3
							ko04977	Vitamin digestion and absorption	3	0.0261891	0.929998	Over	P02647 P04114 Q8WTV0
							ko04390	Hippo signaling pathway	10	0.028875	0.452058	Over	P02771 P36897 P28347 O15392 O14640 O00744 P35221 P62140 P30281 Q9H4B6
							ko05140	Leishmaniasis	5	0.0306606	0.975172	Over	P01583 P01024 P05412 P05556 P68104
							ko00480	Glutathione metabolism	7	0.0326121	1	Over	P11926 P31350 P36969 P07203 P0CG29 Q9Y2Q3 P11413
							ko05020	Prion diseases	4	0.0354529	1	Over	P02748 P01583 P11021 P22694
							ko05340	Primary immunodeficiency	3	0.0367967	1	Over	P00813 P13051 P48382
							ko00630	Glyoxylate and dicarboxylate metabolism	5	0.0369377	1	Over	P34896 P05166 P40925 Q9NR19 Q96PE7
							ko00603	Glycosphingolipid biosynthesis - globo and isoglobo series	2	0.0401308	0.0231432	Over	P06865 P07686
							ko00604	Glycosphingolipid biosynthesis - ganglio series	2	0.0401308	0.772974	Over	P06865 P07686
							ko03013	RNA transport	5	0.041733	0.802491	Under	P41567 O60739 Q8N5L8 O15234 P68104
							ko04060	Cytokine-cytokine receptor interaction	4	0.0441233	0.726219	Over	P24001 P01583 O00220 P36897
							ko04612	Antigen processing and presentation	6	0.0473604	1	Over	P04439 P61769 P10321 P01889 P48382 P13284
							ko05143	African trypanosomiasis	3	0.0492553	0.0228168	Over	P02647 P05362 P69905
							ko04914	Progesterone-mediated oocyte maturation	9	0.0521924	0.402256	Over	P53350 O14965 P14635 Q13257 O43683 P20248 Q14807 O95067 P22694
							ko00710	Carbon fixation in photosynthetic organisms	4	0.0538722	1	Over	P29401 P09972 P40925 P48163
							ko04071	Sphingolipid signaling pathway	1	0.0591319	0.106131	Under	Q13510
							ko04970	Salivary secretion	5	0.0601983	0.0231432	Over	Q9UGM3 Q15413 P05026 P22694 P29475
							ko05322	Systemic lupus erythematosus	5	0.0601983	0.452058	Over	P02748 P01024 P0C0L4 P58876 O60814
							ko00515	Mannose type O-glycan biosynthesis	2	0.0630835	0.284963	Over	A4D126 Q9H5K3
							ko00511	Other glycan degradation	3	0.0634813	1	Over	P06865 Q99519 P07686
							ko05416	Viral myocarditis	5	0.0694419	1	Over	P08174 P05362 P04439 P10321 P01889
							ko00240	Pyrimidine metabolism	6	0.0695585	0.905343	Over	P31350 P32321 Q8WVQ1 O60361 P04183 P04818
							ko04380	Osteoclast differentiation	8	0.069731	0.634262	Over	P01583 P05412 P36897 Q14192 Q00653 Q13501 P15408 P52564
							ko05165	Human papillomavirus infection	19	0.0700129	0.494227	Over	Q00534 P05161 P06400 P07996 P04004 P29400 P04439 P02751 P05556 O14640 O00744 Q15646 P20248 P30281 P10321 Q12778 P01889 Q93050 P22694
							ko00030	Pentose phosphate pathway	4	0.0765421	0.0228168	Over	P29401 P06744 P09972 P11413
							ko01051	Biosynthesis of ansamycins	1	0.0868421	0.658584	Over	P29401
							ko04722	Neurotrophin signaling pathway	1	0.0871075	0.82153	Under	P05412
							ko04150	mTOR signaling pathway	2	0.0880524	0.149038	Under	O14640 O00744
							ko05132	Salmonella infection	6	0.0883122	0.929998	Under	O00220 P05412 P84095 P14625 Q96NA2 P52564
Figure1B
PNO1
β-actin
			Hep3B			HLE
Figure1C
		Ct		Ct
sh-Ctrl	β-actin	10.66	PNO1	17.27
	β-actin	10.51	PNO1	17.25
	β-actin	10.29	PNO1	17.03
sh-PNO1#1	β-actin	9.21	PNO1	16.84
	β-actin	9.38	PNO1	16.97
	β-actin	9.38	PNO1	17.29
sh-PNO1#2	β-actin	10.41	PNO1	17.36
	β-actin	10.33	PNO1	17.32
	β-actin	9.74	PNO1	17.01
Figure1D
Vector	β-actin	14.97	PNO1	21.5
	β-actin	14.45	PNO1	21.35
	β-actin	15.74	PNO1	21.73
PNO1	β-actin	16.65	PNO1	21.75
	β-actin	17.39	PNO1	21.99
	β-actin	16.88	PNO1	21.89
Figure1E	sh-Ctrl		sh-PNO1#1		sh-PNO1#2
	计数
sh-Ctrl
Experiment1	143
Experiment2	135
Experiment3	145
sh-PNO1#1
Experiment1	78
Experiment2	73
Experiment3	74
sh-PNO1#2
Experiment1	91
Experiment2	93
Experiment3	81
Figure1F		Vector		PNO1
Vecror	Number
Experiment1	73
Experiment2	65
Experiment3	65
PNO1
Experiment1	121
Experiment2	127
Experiment3	137
Figure1H
	MFI of ROS
sh-Ctrl
Experiment1	0.890542
Experiment2	0.98294
Experiment3	1.12652
sh-PNO1#1
Experiment1	1.86031
Experiment2	1.72315
Experiment3	1.65934
sh-PNO1#2
Experiment1	1.59213
Experiment2	1.59213
Experiment3	1.68452
Figure1I
	MFI of ROS
Vector
Experiment1	0.98
Experiment2	1.01
PNO1
Experiment1	0.723
Experiment2	0.657
Figure1J
	MFI of Lipid ROS
sh-Ctrl
Experiment1	1.02028
Experiment2	1.02616
Experiment3	0.953564
sh-PNO1#1
Experiment1	1.33813
Experiment2	1.32636
Experiment3	1.3087
sh-PNO1#2
Experiment1	1.4637
Experiment2	1.48332
Experiment3	1.45193
Figure1K
	MFI of Lipid ROS
Vector
Experiment1	0.96
Experiment2	1
PNO1
Experiment1	0.491
Experiment2	0.487

## Sheet: Figure2
Figure2A
CCK8	sh-Ctrl						sh-PNO1#1						sh-PNO1#2
Erastin(uM)
0	2.78909	2.80004	2.92269	2.88327	2.86356	2.91831	2.29378	2.39302	2.46171	2.52087	2.42546	2.47507	2.10295	2.43118	2.40447	2.52087	2.41019	2.47507
2.5	2.75077	2.37407	2.20762	2.22295	2.31275	2.98511	1.02601	0.639373	0.536506	0.653562	0.907183	1.55454	1.207	0.516197	0.533371	0.632603	1.01808	0.836792
5	1.91743	1.89334	2.06636	1.92619	1.87582	2.30946	0.333432	0.313923	0.3423	0.285545	0.315696	0.34762	0.278613	0.246171	0.270979	0.303421	0.33777	0.330137
10	1.12681	1.0611	1.03701	0.934078	1.30859	2.07731	0.254508	0.27047	0.274017	0.275791	0.274017	0.24564	0.208959	0.178427	0.168885	0.170793	0.239492	0.222318
20	0.86509	0.8629	1.02716	0.924223	1.11695	1.18265	0.211055	0.241206	0.22347	0.2483	0.232338	0.172037	0.120223	0.116407	0.106865	0.10114	0.143123	0.116407
Figure2B
CCK8	Vector						PNO1
Erastin(uM)
0	1.99059	1.7469	1.91877	1.71355	1.76999	1.84181	2.68505	2.55801	2.51301	2.41244	2.59771	2.53683
2.5	1.53527	1.49936	1.67892	1.66097	1.62762	1.6071	2.19938	2.36348	2.35554	2.2232	2.23379	2.41906
5	1.45447	1.46986	1.58786	1.29799	1.56734	1.61351	2.11337	1.93868	2.07102	2.22188	2.36745	2.47596
10	1.58016	1.46473	1.49551	1.47242	1.70842	1.73151	1.76665	2.18483	2.34363	2.12131	2.16365	2.41244
20	1.62249	1.61992	1.39932	1.43779	1.27619	1.60966	2.19806	2.11601	2.21129	2.04191	2.15571	2.27481
40	1.12484	1.05558	1.0761	1.03762	1.07097	1.17614	1.40141	1.66343	1.61844	1.54698	1.50992	1.61579
Figure2C
CCK8	sh-Ctrl						sh-PNO1#1						sh-PNO1#2
Control	1.675	1.706	1.806	1.66	1.815	1.466	1.113	1.166	0.997	1.147	1.15	1.229	1.189	1.255	1.27	1.055	1.081	1.104
Erastin	0.775	0.823	0.83	0.669	0.897	0.819	0.22	0.287	0.238	0.256	0.272	0.271	0.201	0.246	0.246	0.234	0.249	0.219
Erastin+Fer-1	1.082	1.235	1.22	1.125	1.212	1.099	0.653	0.64	0.607	0.608	0.547	0.489	0.6975	0.6335	0.6525	0.6935	0.6535	0.6835
Figure2D
CCK8	Vector						PNO1
Control	0.995414	1.03088	0.914705	1.02415	1.11159	0.923265	1.18465	1.18954	1.11739	1.107	1.1498	1.11495
Erastin	0.6952	0.673189	0.668297	0.642006	0.701926	0.701926	0.87863	0.86151	0.833384	0.860287	0.860899	0.848059
Erastin+Fer-1	0.930297	0.901559	0.954142	0.924794	0.948028	0.875268	1.16295	1.0321	1.00397	1.03455	1.02721	1.02354
Figure2E	sh-Ctrl			sh-PNO1#1			sh-PNO1#2			sh-PNO1#1+Erastin			sh-PNO1#2+Erastin			sh-PNO1#1+Erastin+Fer-1			sh-PNO1#2+Erastin+Fer-1
PI staining	Experiment1	Experiment2	Experiment3	Experiment1	Experiment2	Experiment3	Experiment1	Experiment2	Experiment3	Experiment1	Experiment2	Experiment3	Experiment1	Experiment2	Experiment3	Experiment1	Experiment2	Experiment3	Experiment1	Experiment2	Experiment3
	2.74	3.5	4	21.6	18	19.8	17	18	19.8	50.7	45	40	33	31.6	35.2	12.6	15	15	16.875	22	18
Figure2F	Vector			PNO1			PNO1+Erastin			PNO1+Erastin+Fer-1
PI staining	Experiment1	Experiment2	Experiment3	Experiment1	Experiment2	Experiment3	Experiment1	Experiment2	Experiment3	Experiment1	Experiment2	Experiment3
	6.23	6.05	5.7	1.6	1.4	1	21	22	18	11	10.1	9.8
Figure2G	sh-Ctrl			sh-PNO1#1			sh-PNO1#2
Lipid ROS(%)	Experiment1	Experiment2	Experiment3	Experiment1	Experiment2	Experiment3	Experiment1	Experiment2	Experiment3
Control	3.39	3.15	2.56	9.88	9.95	10.3	16.4	17.8	17.2
Erastin	60.5	60.6	60	84.2	92.1	94.2	95.3	96.6	96.8
Erastin+Fer-1	4.78	3.99	4.15	16	12.4	15.8	12.6	11.9	13.9
Figure2H	Vector			PNO1			Vector		PNO1
Lipid ROS(%)	Experiment1	Experiment2	Experiment3	Experiment1	Experiment2	Experiment3	Experiment1	Experiment2	Experiment1	Experiment2
Control	15.4	13.2		7.94	8.36	10.6	15.4	16	8.24	10.6
Erastin	60.3	59.3	54.1	25.1	22.7		65.3	65.7	30.3	31.4
Erastin+Fer-1	10.7	12.2	13.4	3.14	3.01	2.75
Figure2I	sh-Ctrl			sh-PNO1#1			sh-PNO1#2
GSH(fold change)	Experiment1	Experiment2	Experiment3	Experiment1	Experiment2	Experiment3	Experiment1	Experiment2	Experiment3
Control	0.944979	1.03989	1.01513	0.711478	0.711478	0.730812	0.604431	0.582451	0.586115
Erastin	0.613214	0.620976	0.589928	0.473853	0.489262	0.45459	0.456523	0.476481	0.478975
Figure2J	Vector			PNO1
GSH(fold change)	Experiment1	Experiment2	Experiment3	Experiment1	Experiment2	Experiment3
Control	1.02024	1.02024	0.959514	1.25101	1.21457	1.22672
Erastin	0.109312	0.08502	0.08502	0.497976	0.48583	0.461538

## Sheet: Figure3
Figure3A	sh-Ctrl				sh-PNO1#1				sh-PNO1#2
glutamate(umol/gropt)	Experiment1	Experiment2	Experiment3	Experiment4	Experiment1	Experiment2	Experiment3	Experiment4	Experiment1	Experiment2	Experiment3	Experiment4
Contral	93.7075	91.3351	94.8937	104.383	67.679	73.0221	71.2411	71.2411	92.1645	82.463	81.2503	83.6757
Erastin	122.861	122.861	140.138		77.9553	81.2035	81.2035	87.6998	95.1513	99.4764	101.639	103.801
Figure3B	Vector				PNO1
glutamate(umol/gropt)	Experiment1	Experiment2	Experiment3	Experiment4	Experiment1	Experiment2	Experiment3	Experiment4
Contral	79.728	87.7007	86.3719		90.3795	96.1179	96.1179
Erastin	105.303	102.295	109.817	108.312	116.101	121.077	127.711	126.052
Figure3C	sh-Ctrl				sh-PNO1#1				sh-PNO1#2
cysteine(nmol/gropt)	Experiment1	Experiment2	Experiment3	Experiment4	Experiment1	Experiment2	Experiment3	Experiment4	Experiment1	Experiment2	Experiment3	Experiment4
Contral	204.526	177.263	190.894		136.369	136.369	122.737	122.737	122.737	81.843	95.4744	81.843
Erastin	81.843	81.843	81.843	68.2116	54.5802	95.4744	54.5802		81.843	54.5802	54.5802
Figure3D	Vector				PNO1
cysteine(nmol/gropt)	Experiment1	Experiment2	Experiment3	Experiment4	Experiment1	Experiment2	Experiment3	Experiment4
Contral	122.737	122.737	150	122.737	259.051	259.051	259.051	259.051
Erastin	95.4327	95.4327	109.058	109.058	122.737	122.737	95.4744	81.843
Figure3E
	PNO1
	p62
	LC3B I
	LC3B II
	β-actin
Figure3F
CCK8	sh-Ctrl						sh-PNO1#1						sh-PNO1#2
Control	1.01329	1.00713	0.98324	0.952032	1.01021	1.0341	0.707763	0.81256	0.7513	0.786746	0.754383	0.794452	0.713735	0.785783	0.728376	0.711809	0.725294	0.691004
Erastin	0.632826	0.575419	0.633982	0.500674	0.457137	0.637449	0.1466	0.195145	0.234444	0.170102	0.104219	0.303024	0.232133	0.278366	0.390869	0.362358	0.526103	0.510692
Erastin+Rapa	0.765363	0.734155	0.628203	0.657484	0.711038	0.715662	0.502215	0.446735	0.410903	0.474475	0.401657	0.39973	0.530919	0.413023	0.532075	0.513966	0.493161	0.520516
Figure3G
CCK8	Vector						PNO1
Control	1.02084	0.991241	1.04744	0.92174	1.02342	0.995317	1.29775	1.31322	1.32047	1.30597	1.30597
Erastin	0.795931	0.824341	0.809706	0.858779	0.909143	0.909143	1.08017	1.09806	1.23441	1.01731	1.08065	1.16285
Erastin+CQ	0.472251	0.504519	0.493427	0.539812	0.504519	0.506199	0.621657	0.611574	0.612918	0.614599	0.653925	0.588717
Figure3H	sh-Ctrl			sh-PNO1#1			sh-PNO1#2			sh-PNO1#1+Erastin			sh-PNO1#2+Erastin			sh-PNO1#1+Erastin+Rapa			sh-PNO1#2+Erastin+Rapa
PI staining	Experiment1	Experiment2	Experiment3	Experiment1	Experiment2	Experiment3	Experiment1	Experiment2	Experiment3	Experiment1	Experiment2	Experiment3	Experiment1	Experiment2	Experiment3	Experiment1	Experiment2	Experiment3	Experiment1	Experiment2	Experiment3
	2.74	3.5	4	21.6	18	19.8	17	18	19.8	50.7	45	40	33	31.6	35.2	12.6	17.65	20	16.875	14.52	13.2
Figure3I	Vector			PNO1			PNO1+Erastin			PNO1+Erastin+CQ
PI staining	Experiment1	Experiment2	Experiment3	Experiment1	Experiment2	Experiment3	Experiment1	Experiment2	Experiment3	Experiment1	Experiment2	Experiment3
	5.25	6.17	4.9	1.1	1.2	1.4	16.22	17.3	20	35.2	34.2	36
Figure3J	sh-Ctrl				sh-PNO1#1				sh-PNO1#2				sh-PNO1#1+Rapa				sh-PNO1#2+Rapa
	Experiment1	Experiment2	Experiment3	Experiment4	Experiment1	Experiment2	Experiment3	Experiment4	Experiment1	Experiment2	Experiment3	Experiment4	Experiment1	Experiment2	Experiment3	Experiment4	Experiment1	Experiment2	Experiment3	Experiment4
glutamate(umol/gropt)	72.4496	72.4496	71.3842	71.3842	48.3787	49.7226	52.5298	58.8971	67.258	68.3428	68.3428	67.258	71.5669	76.0398	80.5128		80.9731	76.7114	76.7114
Figure3K	Vector				PNO1				PNO1+CQ
	Experiment1	Experiment2	Experiment3	Experiment4	Experiment1	Experiment2	Experiment3	Experiment4	Experiment1	Experiment2	Experiment3	Experiment4
glutamate(umol/gropt)	72.2602	72.2602	75.4019		88.3126	91.7092	82.6515	93.9736	60.9068	61.8024	67.1766
Figure3L	sh-Ctrl				sh-PNO1#1				sh-PNO1#2				sh-PNO1#1+Rapa				sh-PNO1#2+Rapa
	Experiment1	Experiment2	Experiment3		Experiment1	Experiment2	Experiment3		Experiment1	Experiment2	Experiment3		Experiment1	Experiment2	Experiment3		Experiment1	Experiment2	Experiment3
Cystine Uptake(a.u)	3900.67	3238.67	3728.67		1516.56	1845.56	1268.83		1592.97	2260.68	2422.54		5693.96	4591.91	4682.5		80.9731	76.7114	76.7114
Figure3M	Vector				PNO1				PNO1+CQ
	Experiment1	Experiment2	Experiment3		Experiment1	Experiment2	Experiment3		Experiment1	Experiment2	Experiment3
Cystine Uptake(a.u)	3263.67	3149.67	2805.67		3879.24	3958.6	3781.3		3328.47	2444.41	2360.43
Figure3N	sh-Ctrl				sh-PNO1#1				sh-PNO1#2				sh-PNO1#1+Rapa				sh-PNO1#2+Rapa
	Experiment1	Experiment2	Experiment3	Experiment4	Experiment1	Experiment2	Experiment3	Experiment4	Experiment1	Experiment2	Experiment3	Experiment4	Experiment1	Experiment2	Experiment3	Experiment4	Experiment1	Experiment2	Experiment3	Experiment4
cysteine(umol/ml)	204.526	177.263	190.894		136.369	136.369	122.737	122.737	122.737	81.843	95.4744	81.843	218.157	218.157	245.42		218.157	204.526	150
Figure3O	Vector				PNO1				PNO1+CQ
	Experiment1	Experiment2	Experiment3	Experiment4	Experiment1	Experiment2	Experiment3	Experiment4	Experiment1	Experiment2	Experiment3	Experiment4
cysteine(umol/ml)	122.737	122.737	150	122.737	259.051	259.051	259.051	259.051	245.313	218.062	231.687
Figure3P	sh-Ctrl			sh-PNO1#1			sh-PNO1#2			sh-PNO1#1+Rapa			sh-PNO1#2+Rapa
	Experiment1	Experiment2	Experiment3	Experiment1	Experiment2	Experiment3	Experiment1	Experiment2	Experiment3	Experiment1	Experiment2	Experiment3	Experiment1	Experiment2	Experiment3
GSH(fold change)	1.00259	0.994819	1.00259	0.68845	0.681047	0.695853	0.850342	0.850342	0.859896	1.01809	0.988724	0.978935	1.18887	1.22144	1.05859
Figure3Q	Vector			PNO1			PNO1+CQ
	Experiment1	Experiment2	Experiment3	Experiment1	Experiment2	Experiment3	Experiment1	Experiment2	Experiment3
GSH(fold change)	1.01942	1.00277	0.977809	1.44778	1.41017	1.34437	0.541001	0.52949	0.466181
Figure3R	sh-Ctrl			sh-PNO1#1			sh-PNO1#2			sh-PNO1#1+Rapa			sh-PNO1#2+Rapa
	Experiment1	Experiment2	Experiment3	Experiment1	Experiment2	Experiment3	Experiment1	Experiment2	Experiment3	Experiment1	Experiment2	Experiment3	Experiment1	Experiment2	Experiment3
Lipid ROS(%)	3.39	3.15	2.56	9.88	9.95	10.3	16.4	17.8	17.2	1.03	1.04	1.32	1.15	1.26	1.06
Figure3S	Vector			PNO1			PNO1+CQ
	Experiment1	Experiment2	Experiment3	Experiment1	Experiment2	Experiment3	Experiment1	Experiment2	Experiment3
Lipid ROS(%)	14.8	14.9	13.4	3.86	9.32	4.56	60.3	58.3	56.9

## Sheet: Figure4
Figure4A
	group	sh-PNO1	sh-PNO1	sh-PNO1	sh-Ctrl	sh-Ctrl	sh-Ctrl
	sample	sh-PNO1-1	sh-PNO1-2	sh-PNO1-3	sh-Ctrl-1	sh-Ctrl-2	sh-Ctrl-3
	SLC7A11	84.6	87.2	95.4	113.4	104.5	115
	SLC39A14	81.3	80.4	89.1	117.7	114.5	117
	TFRC	86.1	85.5	91.2	112.7	111.7	112.8
	GPX4	88.6	84.9	80.4	115.8	115.1	115.1
	TF	83.3	78	79.9	119.6	120.6	118.6
	FTH1	88.2	92.3	89.2	112.7	109.6	107.9
	NCOA4	87.9	91.7	87.3	110.8	110.5	111.9
	FTL	80.7	89.1	83.6	114.2	115.4	117
Figure4B
PNO1
SLC7A11
GPX4
β-actin
		Hep3B		HLE
Figure4C
		Ct		Ct		Ct		Ct		Ct		Ct
sh-Ctrl	β-actin	10.51	PNO1	17.03	β-actin	10.05	SLC7A11	18.18	β-actin	10.66	GPX4	21.16
	β-actin	10.66	PNO1	17.25	β-actin	9.77	SLC7A11	18.03	β-actin	10.51	GPX4	21.03
sh-PNO1#1	β-actin	9.38	PNO1	17.29	β-actin	9.31	SLC7A11	18.63	β-actin	9.38	GPX4	21.93
	β-actin	9.21	PNO1	16.97	β-actin	8.81	SLC7A11	18.48	β-actin	9.21	GPX4	21.46
sh-PNO1#2	β-actin	10.33	PNO1	17.32	β-actin	10.1	SLC7A11	18.98	β-actin	10.41	GPX4	21.65
	β-actin	10.41	PNO1	17.36	β-actin	9.54	SLC7A11	18.22	β-actin	10.33	GPX4	21.56
Figure4D		Ct		Ct		Ct		Ct		Ct		Ct
Vector	β-actin	14.89	PNO1	21.34	β-actin	14.89	SLC7A11	20.38	β-actin	14.89	GPX4	25.24
	β-actin	14.82	PNO1	21.48	β-actin	14.82	SLC7A11	21.03	β-actin	14.82	GPX4	25
PNO1	β-actin	14.93	PNO1	21.39	β-actin	14.93	SLC7A11	19.95	β-actin	14.93	GPX4	23.46
	β-actin	14.69	PNO1	20.76	β-actin	14.69	SLC7A11	20.41	β-actin	14.69	GPX4	23.21
Figure4E	sh-Ctrl			sh-PNO1#1			sh-PNO1#2			sh-PNO1#1+Rapa			sh-PNO1#2+Rapa
GSH(fold change)	Experiment1	Experiment2	Experiment3	Experiment1	Experiment2	Experiment3	Experiment1	Experiment2	Experiment3	Experiment1	Experiment2	Experiment3	Experiment1	Experiment2	Experiment3
	37.3178	33.4305	32.6531	13.377	10.7597	12.2137	18.0124	16.7702	17.0807	22.8571	20.4511	20.4511	26.3447	22.5812	22.5812
Figure4F	sh-Ctrl			sh-PNO1#1			sh-PNO1#2			sh-PNO1#1+Rapa			sh-PNO1#2+Rapa
Lipid ROS(%)	Experiment1	Experiment2	Experiment3	Experiment1	Experiment2	Experiment3	Experiment1	Experiment2	Experiment3	Experiment1	Experiment2	Experiment3	Experiment1	Experiment2	Experiment3
	6.05	5.1	6.14	34.7	27	43.4	19.2	28.2	14.2	2.52	2.6	2.57	4.28	4.75	3.2
Figure4G	group	sh-PNO1	sh-PNO1	sh-PNO1	sh-Ctrl	sh-Ctrl	sh-Ctrl
	sample	sh-PNO1-1	sh-PNO1-2	sh-PNO1-3	sh-Ctrl-1	sh-Ctrl-2	sh-Ctrl-3
	CDK6	123.1	121.4	115.9	78.5	82	79.2
	RRM2	117	117.9	119.1	83.4	80.2	82.4
	THBS1	117.4	114	121.3	81.6	82.3	83.4
	CCNB1	113.6	114.9	119	83.1	83.4	86
	PERP	111.1	123.3	108.5	90.1	84.3	82.8
	CCND3	112.1	109.6	111.2	86.6	87.4	93.1
	GTSE1	113.2	109.4	107	90.3	90.3	89.8
	CHEK1	107.4	109	111.7	89.4	91.2	91.2
	CCNB2	110.5	106.4	110.6	89.4	91.1	91.9
	SFN	92	92.3	88.1	114.2	114.6	98.8
Figure4I
	PNO1
	p53
	ATF4
	BAP1
	NRF2
	β-actin
Figure4J
	PNO1
	p53
	SLC7A11
	β-actin

## Sheet: Figure5
Figure5A
CCK8	sh-Ctrl						sh-PNO1#1						sh-PNO1#2
sorafenib(uM)
0	1.00602	1.00767	0.994525	0.986313	0.973994	1.03148	0.582952	0.566684	0.556742	0.590182	0.586115	0.567587	0.463559	0.483321	0.487838	0.509858	0.480498	0.505906
2.5	0.919381	0.965371	0.866001	0.868464	0.871749	0.934164	0.530306	0.496865	0.506807	0.52669	0.531209	0.492798	0.451419	0.45029	0.418106	0.432787	0.475698	0.461018
5	1.02368	0.865179	0.888995	0.77977	0.8389	0.772379	0.489635	0.491894	0.515845	0.521268	0.506355	0.495509	0.415001	0.417824	0.4246	0.352327	0.330871	0.39298
7.5	0.771558	0.772379	0.743635	0.718998	0.712428	0.810156	0.446252	0.43631	0.420494	0.425013	0.419138	0.419138	0.387052	0.38197	0.363338	0.32946	0.346399	0.373501
10	0.815494	0.693129	0.569121	0.593759	0.544484	0.427868	0.373496	0.379823	0.384342	0.368977	0.382986	0.345026	0.328895	0.297841	0.346963	0.334542	0.30631	0.315909
Figure5B
CCK8	Vector						PNO1
sorafenib(uM)
0	0.955182	0.929972	1.02661	1.07563	1.0126	1.0126	1.22339	1.19818	1.27101	1.28922	1.2486	1.13095
2.5	0.917367	0.931373	0.97479	0.908964	0.927171	1	1.09104	1.08824	1.11905	1.04062	1.10644	1.11905
5	0.72619	0.80042	0.719188	0.762605	0.757003	0.70098	0.969888	0.990896	0.962885	1.0105	0.992297	1.02451
7.5	0.612045	0.656863	0.623249	0.689076	0.62605	0.680672	0.838235	0.84944	0.866246	0.843838	0.815826	0.836835
10	0.408263	0.461485	0.405462	0.441877	0.486695	0.411064	0.602241	0.596639	0.582633	0.602241	0.598039	0.577031
Figure5C
CCK8	sh-Ctrl						sh-PNO1#1						sh-PNO1#2
Control	1.675	1.706	1.806	1.66	1.815	1.466	1.113	1.166	0.997	1.147	1.15	1.229	1.189	1.255	1.27	1.055	1.081	1.104
sorafenib	1.335	1.312	1.225	1.286	1.218	1.316	0.759	0.737	0.748	0.763	0.705	0.78	0.825	0.815	0.828	0.824	0.803	0.776
sorafenib+Fer-1	1.578	1.526	1.629	1.507	1.445	1.548	1.089	1.064	1.013	1.085	1.001	0.971	1.198	1.244	1.16	1.211	1.158	1.121
Figure5D
CCK8	Vector						PNO1
Control	1.12029	0.979554	0.967722	0.925376	0.902958	1.1041	1.43383	1.38028	1.27753	1.29248	1.26321	1.27442
sorafenib	0.626777	0.657291	0.631759	0.635496	0.633005	0.679709	0.6822	0.791801	0.72766	0.855942	0.781837	0.82356
sorafenib+Fer-1	0.99699	0.966476	1.00446	0.968967	0.916658	0.963985	1.17353	1.18599	1.20405	1.45439	1.25387	1.39274
Figure5E	sh-Ctrl			sh-PNO1#1			sh-PNO1#2			sh-PNO1#1+Sorafenib			sh-PNO1#2+Sorafenib			sh-PNO1#1+Sorafenib+Fer-1			sh-PNO1#2+Sorafenib+Fer-1
PI staining	Experiment1	Experiment2	Experiment3	Experiment1	Experiment2	Experiment3	Experiment1	Experiment2	Experiment3	Experiment1	Experiment2	Experiment3	Experiment1	Experiment2	Experiment3	Experiment1	Experiment2	Experiment3	Experiment1	Experiment2	Experiment3
	5.1	5.6	4.1	28.5	26.7	25.7	19.8	16.7	17.8	50.1	47.36	45	30.1	32.95	32.5	21.5	20.5	19.8	6.8	7.3	8.6
Figure5F	Vector			PNO1			PNO1+Sorafenib			PNO1+Sorafenib+Fer-1
PI staining	Experiment1	Experiment2	Experiment3	Experiment1	Experiment2	Experiment3	Experiment1	Experiment2	Experiment3	Experiment1	Experiment2	Experiment3
	5.9	4.5	5.2	1.9	2.1	2.1	25	24.2	23	7	7.2	8.1
Figure5G	sh-Ctrl			sh-PNO1#1			sh-PNO1#2
Lipid ROS(%)	Experiment1	Experiment2	Experiment3	Experiment1	Experiment2	Experiment3	Experiment1	Experiment2	Experiment3
Control	7.48	7.25	6.64	19.3	18.9	16.7	17.1	16.8	21.7
sorafenib	20.5	20.7	28.8	64.4	81.7	44.9	58.7	54.7	63.3
Figure5H	Vector			PNO1
Lipid ROS(%)	Experiment1	Experiment2	Experiment3	Experiment1	Experiment2	Experiment3
Control	15.9	13.7	19.5	1.85	1.61	2.08
sorafenib	85.9	88.5	91	25.8	26.78	23.9
Figure5I	sh-Ctrl			sh-PNO1#1			sh-PNO1#2
GSH(fold change)	Experiment1	Experiment2	Experiment3	Experiment1	Experiment2	Experiment3	Experiment1	Experiment2	Experiment3
Control	0.953868	0.99534	1.05079	0.473074	0.501193	0.556639	0.585175	0.616307	0.602546
sorafenib	0.748304	0.775802	0.814551	0.371889	0.412894	0.459214	0.425628	0.414142	0.424545
Figure5J	Vector			PNO1
GSH(fold change)	Experiment1	Experiment2	Experiment3	Experiment1	Experiment2	Experiment3
Control	0.996429	1.00179	1.00179	1.74013	1.82571	1.86137
sorafenib	0.699449	0.711578	0.711578	1.19723	1.22192	1.22809

## Sheet: Figure6
Figure6A											Figure6D
	sh-Ctrl+Sora
	sh-PNO1+Sora											PNO1
												Vector
Figure6B		Tumor volume(cm³)									Figure6E		Tumor volume(cm³)
	Days	sh-Ctrl+Sora				sh-PNO1+Sora						Days	Vector				PNO1
	0	0	0	0	0	0	0	0	0			0	0	0	0	0	0	0	0	0
	7	536.203	512.077	680.666	717.64	118.755	168.139	371.011	404.886			8	7	18	24	13.5	40	48	30.625	30.625
	14	670.829	636.468	844.902	1147.47	266.585	242.397	404.886	571.855			10	7	18	33.6875	68.0625	87.5	87.5	75	70.875
	21	726.567	740.972	1053.93	1245.31	287.52	425.339	636.468	640.973			12	62.5	48	37.5	75	171.5	202.005	87.5	105.875
	28	811.235	1147.47	1461.52	1688.65	417.536	640.973	740.972	1022.16			14	81.25	75	62.5	75	361	325.125	136.125	162
												16	90.75	126	87.5	105.875	567	631.75	269.5	232.375
												18	90.75	126	105.875	121	722	744.562	469.625	421.875
												20	128.562	126	125	126	857.375	900	469.625	421.875
Figure6C		Weight(g)									Figure6F	Weight(g)
		sh-Ctrl+Sora				sh-PNO1+Sora						Vector				PNO1
		0.71	0.53	0.35	0.35	0.36	0.25	0.21	0.19			0.15	0.07	0.13	0.07	1.47	1.38	0.49	0.52
Figure6G
Hep3B
		sh-Ctrl		sh-PNO1
PNO1
SLC7A11
GPX4
β-actin
Figure6H
HLE
		Vector		PNO1
PNO1
SLC7A11
GPX4
β-actin
Figure6I	sh-Ctrl			sh-PNO1
Relative Expression of mRNA	Experiment1	Experiment2	Experiment3	Experiment1	Experiment2	Experiment3
PNO1	1.12269	1.07945	0.911909	0.405272	0.40387	0.507084
GPX4	1.22065	0.971075	1.08247	0.449893	0.425625	0.336261
SLC7A11	0.761532	1.2486	0.989869	0.256194	0.534147	0.546633
Figure6J	Vector			PNO1
Relative Expression of mRNA	Experiment1	Experiment2	Experiment3	Experiment1	Experiment2	Experiment3
PNO1	0.917381	1.10618	0.976433	1.61581	2.40426	1.73379
GPX4	2.04079	0.160166	0.799041	2.73205	1.28475	1.2787
SLC7A11	1.13656	1.23942	0.624022	1.57425	1.51537	1.77113
Figure6K	sh-Ctrl				sh-PNO1
glutamate(umol/gropt)	Experiment1	Experiment2	Experiment3	Experiment4	Experiment1	Experiment2	Experiment3	Experiment4
	97.934	106.974	106.974	106.974	90.1595	92.1483	90.1595	88.1707
	82.66	95.7116	93.8471	80.7955	61.2497	54.7644	48.2792	54.7644
	102.992	109.385	107.254	102.992	58.7604	54.8861	52.9489	66.509
	83.0622	84.817	84.817	86.5719	58.1345	58.1345	62.7241
Figure6L	Vector				PNO1
glutamate(umol/gropt)	Experiment1	Experiment2	Experiment3	Experiment4	Experiment1	Experiment2	Experiment3	Experiment4
	11.2265	10.0378	8.84915	10.0378	29.2757	30.7274	30.7274	33.6308
	11.499	10.7408	10.3617	13.0153	26.2764	37.1245	32.7853	30.6157
	9.51705	9.51705	10.2684		27.4597	31.0941	32.3056	33.517
Figure6M	sh-Ctrl				sh-PNO1
cysteine(nmol/gropt)	Experiment1	Experiment2	Experiment3	Experiment4	Experiment1	Experiment2	Experiment3	Experiment4
	378.086	362.654	378.086	416.667	300.926	300.926	308.642	293.21
	354.938	362.654	347.222	416.667	362.654	354.938	347.222	347.222
	370.37	370.37	362.654	362.654	154.321	192.901	138.889	146.605
	486.111	486.111	493.827	478.395	254.63	254.63	246.914	254.63
Figure6N	Vector				PNO1
cysteine(nmol/gropt)	Experiment1	Experiment2	Experiment3	Experiment4	Experiment1	Experiment2	Experiment3	Experiment4
	270.062	270.062	273.92	270.062	393.519	378.086	393.519	401.235
	239.197	254.63	246.914	239.197	401.235	401.235	401.235	393.519
	154.321	192.901	138.889	192.901	324.074	316.358	324.074	321.856
Figure6O	sh-Ctrl			sh-PNO1			sh-Ctrl+Sora			sh-PNO1+Sora
GSH(umol/gropt)	Experiment1	Experiment2	Experiment3	Experiment1	Experiment2	Experiment3	Experiment1	Experiment2	Experiment3	Experiment1	Experiment2	Experiment3
	103.751	107.901	105.666	52.4774	54.8097	52.4774	56.1039	58.8745	58.8745	13.5338	15.0376	14.7368
	59.305	63.3205	61.1583	50.8349	51.0204	51.577	43.9306	43.9306	43.6003	44.9405	47.9167	47.3214
	70.1754	71.8463	71.8463	53.8456	52.7239	54.4065	71.9577	75.1323	75.9259	11.4808	10.9589	10.9589
	76.3056	79.0678	75.2698	40.2256	40.9774	40.7895	64.1151	66.7967	63.6275	32.3769	33.8266	34.7931
Figure6P	Vector			PNO1
GSH(umol/gropt)	Experiment1	Experiment2	Experiment3	Experiment1	Experiment2	Experiment3
	46.5191	46.1972	45.5533	70.0397	70.2381	70.0397
	40.4349	41.6555	40.5874	50.4935	50.2857	49.6623
	31.5706	31.7217	31.8727	64.0582	64.8902	67.3859
Figure6Q	Vector				PNO1
MDA(nmol/gropt)	Experiment1	Experiment2	Experiment3	Experiment4	Experiment1	Experiment2	Experiment3	Experiment4
	0.323569	0.323569	0.772832	0.661454	0.879587	1.04515	1.19266	1.17734
Figure6R	Vector			PNO1
MDA(nmol/gropt)	Experiment1	Experiment2	Experiment3	Experiment1	Experiment2	Experiment3
	1.22602	2.12138	1.46534	0.447814	0.845798	0.417335

## Sheet: Supplementary Figure1
Supplementary Figure1B	SLC7A111(Low)	SLC7A11(High)
PNO1(Low)	n=28 35.4%	n=8 16.3%	Spearman=0.207
PNO1High)	n=51 64.6%	n=41 83.7%	p=0.019
	PNO1-expression	PNO1-cutoff	SLC7A11-expression	SLC7A11-cutoff
	0	0	0	0
	0	0	0	0
	0	0	0	0
	0	0	0	0
	0	0	0	0
	0	0	0	0
	0	0	0	0
	0	0	0	0
	0	0	0	0
	0	0	0	0
	0	0	0	0
	0	0	0	0
	0	0	0	0
	0	0	0	0
	0	0	0	0
	0	0	0	0
	0	0	0	0
	0	0	0	0
	0	0	0	0
	0	0	0	0
	0	0	1	0
	0	0	1	0
	0	0	1	0
	0	0	1	0
	0	0	1	0
	0	0	1	0
	0	0	1	0
	0	0	1	0
	0	0	2	1
	0	0	2	1
	0	0	2	1
	0	0	2	1
	0	0	2	1
	0	0	2	1
	0	0	2	1
	0	0	3	1
	0	0	3	1
	0	0	3	1
	0	0	3	1
	0	0	3	1
	0	0	3	1
	0	0	3	1
	0	0	3	1
	0	0	3	1
	0	0	3	1
	0	0	3	1
	0	0	3	1
	0	0	4	1
	0	0	4	1
	0	0	4	1
	0	0	4	1
	0	0	4	1
	0	0	6	1
	0	0	6	1
	0	0	6	1
	0	0	6	1
	0	0	6	1
	0	0	6	1
	0	0	6	1
	0	0	6	1
	0	0	6	1
	0	0	6	1
	0	0	6	1
	0	0	6	1
	0	0	6	1
	0	0	6	1
	0	0	6	1
	0	0	6	1
	0	0	6	1
	0	0	6	1
	0	0	6	1
	0	0	6	1
	0	0	6	1
	0	0	6	1
	0	0	6	1
	0	0	6	1
	0	0	6	1
	0	0	6	1
	0	0	9	1
	1	1	0	0
	1	1	1	0
	1	1	2	1
	1	1	2	1
	1	1	3	1
	1	1	3	1
	1	1	6	1
	1	1	6	1
	1	1	6	1
	1	1	6	1
	1	1	6	1
	1	1	6	1
	1	1	6	1
	2	1	0	0
	2	1	0	0
	2	1	1	0
	2	1	2	1
	2	1	2	1
	2	1	3	1
	2	1	3	1
	2	1	4	1
	2	1	6	1
	2	1	6	1
	2	1	6	1
	2	1	6	1
	2	1	6	1
	2	1	6	1
	2	1	6	1
	2	1	6	1
	2	1	9	1
	3	1	1	0
	3	1	1	0
	3	1	2	1
	3	1	6	1
	3	1	6	1
	3	1	6	1
	4	1	2	1
	4	1	4	1
	4	1	6	1
	4	1	6	1
	4	1	6	1
	4	1	6	1
	4	1	6	1
	6	1	1	0
	6	1	3	1
	6	1	3	1
	6	1	6	1
	6	1	6	1
	6	1	9	1
Supplementary Figure1C		Supplementary Figure1D			Supplementary Figure1E
Recurrence	DFS-month	Survival	OS-month
0	72.97	0	72.97
0	73.66	0	73.66
0	74.55	0	74.55
0	75.89	0	75.89
0	47.74	0	47.74
1	22.93	0	90.68
1	19.68	0	90.22	SLC7A11
0	60.58	0	60.58
0	85.42	0	85.42
1	36.21	1	48.2
1	24.87	1	37.88
1	5.59	1	26.55
1	4.47	1	38.57	β-actin
1	7.43	1	11.37
1	7.46	1	7.46
0	69.03	0	69.03			Hep3B
1	60.48	0	93.08
1	9.3	1	37.29
1	3.84	1	5.03
1	2.66	1	7
0	70.97	0	70.97
1	37.22	1	51.25
1	3.45	1	11.96
1	47.64	1	49.64
1	8.97	1	24.9
1	2.56	1	5.52
0	73.72	0	73.72
1	1.58	0	62.36
0	70.83	0	70.83
0	75.66	0	75.66
1	8.67	0	84.9
1	27.6	1	39.59
1	9.36	1	22.54
1	49.05	1	57.92
1	31.38	1	62.36
0	75.89	0	75.89
0	89.17	0	89.17
1	14.26	1	58.58
1	41.63	1	41.63
1	17.48	1	39.49
1	22.57	1	36.5
1	8.05	1	5.49
1	6.47	1	30.95
1	12.29	0	90.51
0	75.89	0	75.89
1	22.9	1	24.9
1	12.02	1	30
0	68.57	0	68.57
1	42.02	1	48.13
1	7.1	1	14.85
1	6.21	1	8.21
1	2.66	1	2.66
0	8.51	0	8.51
0	69.06	0	69.06
0	70.83	0	70.83
0	80.59	0	80.59
1	38.11	0	62.36
1	52.24	1	58.28
1	23.06	1	42.05
1	16.79	1	22.83
1	4.99	1	12.81
1	5.45	1	13.54
1	15.7	1	25.69
1	11.17	1	15.64
1	11.96	1	21.59
1	14.98	1	21.95
1	11.99	1	19.15
1	3.78	1	13.08
1	3.15	1	3.15
1	31.11	1	34.14
1	14.42	1	30.46
1	12.09	1	26.09
1	26.02	1	26.94
1	10.58	1	28.78
1	47.41	1	49.41
1	28.35	1	28.35
1	23.03	1	28.98
1	2.07	1	2.07
1	4.04	1	27.73
0	62.13	0	62.13
0	71.29	0	71.29
1	31.08	1	48.1
1	1.05	1	15.41
1	3.15	1	4.17
1	0.69	1	4.17
1	56.61	0	61.73
1	34.17	1	53.22
1	2.86	1	33.61
1	3.35	1	14.32
1	8.41	1	13.44
1	2.07	1	14.95
1	4.47	1	10.41
0	73.72	0	73.72
1	0.99	1	28.65
1	16.82	1	27.4
0	74.64	0	74.64
0	62.36	0	62.36
1	1.12	1	4.8
1	18.04	1	27.99
1	3.58	0	47.41
0	69.03	0	69.03
0	75.1	0	75.1
1	31.05	0	60.78
1	18.27	1	27.27
1	7.06	1	10.02
1	3.09	1	4.11
1	15.8	1	29.73
1	1.45	1	2.69
1	2.07	1	2.2
1	2.14	1	8.54
0	66.6	0	66.6
0	69.91	0	69.91
0	47.7	0	47.7
1	6.77	0	86.77
1	11.27	1	15.21
1	8.51	1	27.56
1	3.45	1	14.06
1	19.84	1	25.89
1	4.93	1	15.9
1	50.69	0	61.7
1	1.58	1	31.11
1	1.58	1	3.75
1	11.86	1	34.53
0	98.83	0	98.83
1	18.89	1	56.94
1	21.16	1	39.13
1	7.13	1	16.16
1	3.15	1	41.49

## Sheet: Supplementary Figure2
FigureS1A
CCK8	sh-Ctrl						sh-PNO1#1						sh-PNO1#2
RSL3(uM)
0	1.00602	1.00767	0.994525	0.986313	0.973994	1.03148	0.655256	0.566684	0.556742	0.622267	0.586115	0.567587	0.520022	0.483321	0.487838	0.509858	0.480498	0.517198
2.5	0.955516	0.948946	0.945661	0.888995	0.934985	0.946482	0.714681	0.552449	0.509066	0.527594	0.525335	0.604869	0.618267	0.434198	0.439844	0.412178	0.422341	0.43928
5	0.918149	0.932932	0.914043	0.960033	0.953463	0.912401	0.571203	0.545896	0.571203	0.585212	0.586567	0.574818	0.433916	0.426576	0.440127	0.490379	0.398909	0.410766
7.5	0.823707	0.841774	0.776074	0.774432	0.812209	0.84588	0.496639	0.455064	0.412585	0.461391	0.461843	0.447834	0.274409	0.258035	0.236014	0.242225	0.27215	0.262552
10	0.785519	0.777306	0.811799	0.771558	0.787982	0.701752	0.395639	0.409648	0.441733	0.418686	0.435858	0.463424	0.175034	0.180681	0.164306	0.153014	0.191409	0.191409
FigureS1B
CCK8	Vector						PNO1
RSL3(uM)
0	0.969529	1.02078	0.99723	1	0.972299	1.04017	1.36773	1.20568	1.30817	1.26939	1.33449	1.36634
2.5	0.83241	0.822715	0.880886	0.867036	0.876731	0.879501	1.1849	1.29848	1.30679	1.23061	1.19875	1.27216
5	0.702909	0.701524	0.731994	0.76108	0.740305	0.76662	0.925208	0.941828	0.930748	0.941828	0.923823	0.926593
7.5	0.686288	0.687673	0.680748	0.679363	0.684903	0.677978	0.761773	0.753463	0.788089	0.749307	0.876731	0.854571
10	0.58241	0.583795	0.524238	0.546399	0.556094	0.569945	0.740305	0.722299	0.737535	0.773546	0.697368	0.73338
FigureS1C	CCK8
CCK8	sh-Ctrl						sh-PNO1#1						sh-PNO1#2
Control	1.675	1.706	1.806	1.66	1.815	1.466	1.113	1.166	0.997	1.147	1.15	1.229	1.189	1.255	1.27	1.055	1.081	1.104
RSL3	0.37	0.331	0.327	0.292	0.298	0.299	0.116	0.118	0.14	0.083	0.078	0.111	0.137	0.159	0.154	0.156	0.14	0.136
RSL3+Fer-1	1.5695	1.5835	1.5945	1.6355	1.5925	1.5235	0.633	0.562	0.556	0.601	0.587	0.587	0.463	0.433	0.466	0.474	0.438	0.445
FigureS1D	CCK8
CCK8	Vector						PNO1
Control	1.12029	0.979554	0.967722	0.925376	0.902958	1.1041	1.43383	1.38028	1.27753	1.2302	1.26321	1.27442
RSL3	0.590036	0.645459	0.585054	0.584432	0.540841	0.618682	0.801453	0.744785	0.734198	0.735444	0.708666	0.834458
RSL3+Fer-1	1.09912	0.978931	1.02003	0.91479	0.889258	0.798962	1.48863	1.25075	1.33046	1.17976	1.10566	1.24764
FigureS1E	sh-Ctrl			sh-PNO1#1			sh-PNO1#2
Lipid ROS(%)	Experiment1	Experiment2	Experiment3	Experiment1	Experiment2	Experiment3	Experiment1	Experiment2	Experiment3
Control	7.48	7.25	6.64	19.3	18.9	16.7	17.1	16.8	21.7
RSL3	20.6	19.6	18.2	31.6	38.4	39.1	29.8	38.4	33.8
FigureS1F	Vector			PNO1
Lipid ROS(%)	Experiment1	Experiment2	Experiment3	Experiment1	Experiment2	Experiment3
Control	11.1	9.91	9.94	2.67	2.11	2.9
RSL3	36.5	41	38.8	21.3	19.1	23.4
